# Supplementary material for: The Jahn-Teller Effect for Amorphization of Molybdenum Trioxide towards High-Performance Fiber Supercapacitor
Source: Research (Wash D C). 2021 Mar 29;2021:6742715. doi: 10.34133/2021/6742715 (PMC8025085; doi:10.34133/2021/6742715)
Supplement: Supplementary Materials — Figure S1: morphology characterization of α-MoO3 belts. Figure S2: crystal interlayer spacing analysis of α-MoO3 belts. Figure S3: crystal structure characterizations of α-MoO3 belts and the obtained A-MoO3-x/rGO hybrid fiber. Figure S4: crystal structure characterizations of hydrothermal treated α-MoO3 belts with different conditions. Figure S5: morphology characterizations of A-MoO3-x/rGO hybrid fibers obtained at different synthetic time. Figure S6: crystal structure characterizations of A-MoO3-x/rGO hybrid fibers obtained at different synthetic time. Figure S7: electrochemical properties of A-MoO3-x/rGO hybrid fibers obtained at different synthetic conditions. Figure S8: CV profiles of the pristine α-MoO3 belts. Figure S9: electrochemical properties of the optimized A-MoO3-x/rGO hybrid fiber. Figure S10: Nyquist plots of bare rGO fiber and A-MoO3-x/rGO hybrid fibers, respectively. Figure S11: analysis of capacitance contribution of optimized A-MoO3-x/rGO hybrid fiber. Figure S12: schematic illustration of the ion transport channels within α-MoO3 crystals and A-MoO3-x, respectively. [file 6742715.f1.zip]

Archive with 13 entries (13 files):
- Supplementary Materials-Research-20210318.docx
- Yu_Figure of SI_Figure S1.pdf
- Yu_Figure of SI_Figure S10.pdf
- Yu_Figure of SI_Figure S11.pdf
- Yu_Figure of SI_Figure S12.pdf
- Yu_Figure of SI_Figure S2.pdf
- Yu_Figure of SI_Figure S3.pdf
- Yu_Figure of SI_Figure S4.pdf
- Yu_Figure of SI_Figure S5.pdf
- Yu_Figure of SI_Figure S6.pdf
- Yu_Figure of SI_Figure S7.pdf
- Yu_Figure of SI_Figure S8.pdf
- Yu_Figure of SI_Figure S9.pdf
